# Supplementary material for: Electronic Structures and Photodetachment of TeO2−, TeO3−, and HTeO4− Anions: A Cryogenic Photoelectron Spectroscopic Study
Source: Molecules. 2025 Sep 16;30(18):3757. doi: 10.3390/molecules30183757 (PMC12472665; doi:10.3390/molecules30183757)
Supplement: Supplementary file 1 [file molecules-30-03757-s001.zip]

Archive with 1 entries (1 files):
- molecules-3839918-supplementary.pdf
